# Supplementary material for: Data on metabolic profiling of healthy human subjects’ plasma before and after administration of the Japanese Kampo medicine maoto
Source: Data Brief. 2018 Dec 3;22:359–64. doi: 10.1016/j.dib.2018.11.116 (PMC6307690; doi:10.1016/j.dib.2018.11.116)
Supplement: Supplementary file 1 — Supplementary material [file mmc1.zip]

Archive with 2 entries (2 files):
- Conflict of interest form_2.pdf
- Conflict of interest form_1.pdf
