# Supplementary material for: Data on metabolic profiling of healthy human subjects’ plasma before and after administration of the Japanese Kampo medicine maoto
Source: Data Brief. 2018 Dec 3;22:359–64. doi: 10.1016/j.dib.2018.11.116 (PMC6307690; doi:10.1016/j.dib.2018.11.116)
Supplement: Supplementary file 2 — Supplementary material [file mmc2.xlsx]

## Sheet: Sheet1
Supplementary Table 1 SRM transitions and retention times of the detected metabolites in GC-MS/MS metabolome analysis
	*2-Isopropylmalic acid-3TMS was used as internal standard.
	Target name	Q1	Q3	Ave. RT
		(m/z)	(m/z)	(min)
	Pyruvic acid-meto-TMS	174	74	8.12
	Lactic acid-2TMS	191.1	147.1	8.39
	2-Hydroxyisobutyric acid-2TMS	205.2	147.1	8.52
	Glycolic acid-2TMS	177.1	147.1	8.64
	2-Ketobutyric acid-meto-TMS(2)	191.1	147.1	9.12
	Alanine-2TMS	193.1	147.1	9.21
	2-Keto-isovaleric acid-meto-TMS	205.2	147.1	9.29
	Hydroxylamine-3TMS	186.1	73	9.62
	2-Hydroxybutyric acid-2TMS	103.1	75	9.64
	Acetoacetic acid-meto-TMS	190.1	147.1	9.67
	3-Hydroxypropionic acid-2TMS	133.2	73	9.88
	3-Hydroxyisobutyric acid-2TMS	176.1	147.1	10.2
	2-Hydroxyisovaleric acid-2TMS	190.1	147.1	10.34
	2-Aminobutyric acid-2TMS	218	147.1	10.46
	3-Methyl-2-oxovaleric acid-meto-TMS(1)	133.2	73	10.55
	3-Hydroxyisovaleric acid-2TMS	191.1	147.1	11.07
	2-Ketoisocaproic acid-meto-TMS(2)	205.1	147.1	11.09
	Valine-2TMS	116.1	73	11.22
	Urea-2TMS	174	145.1	11.41
	Benzoic acid-TMS	205.1	147.1	11.78
	Octanoic acid-TMS	172.1	73	11.88
	Glycerol-3TMS	119.1	73	12.08
	2-Aminoethanol-3TMS	116.1	73	12.1
	Leucine-2TMS	177.1	147.1	12.1
	Phosphoric acid-3TMS	130.1	73	12.13
	Acetylglycine-TMS	232	147.1	12.15
	Isoleucine-2TMS	177.1	147.1	12.47
	Maleic acid-2TMS	174	145.1	12.61
	Proline-2TMS	191.1	147.1	12.61
	Phenylacetic acid-TMS	233.2	147.1	12.57
	Succinic acid-2TMS	219.2	147.1	12.65
	Glycine-3TMS	204.2	147.1	12.75
	Glyceric acid-3TMS	189.1	71.1	12.96
	Fumaric acid-2TMS	204.2	147.1	13.1
	Uracil-2TMS	189.1	71.1	13.14
	Nonanoic acid-TMS	176.1	147.1	13.35
	Serine-3TMS	218.2	56	13.42
	Threonine-3TMS	231.1	147.1	13.84
	Glutaric acid-2TMS	152.2	73	13.95
	3-Aminopropanoic acid-3TMS	218.2	56	14.45
	Decanoic acid-TMS	131.1	73	14.71
	3-Aminoisobutyric acid-3TMS	152.2	73	14.99
	Citramalic acid-3TMS	160.1	73	15.1
	Malic acid-3TMS	218.2	56	15.16
	Niacinamide-TMS	218.2	56	15.2
	2-Aminooctanoic acid-2TMS	231.1	147.1	15.27
	Threitol-4TMS	131.1	73	15.35
	Dihydrouracil-2TMS	260	147.1	15.4
	meso-Erythritol-4TMS	99.1	71	15.47
	N-Acetylserine-2TMS	247.1	147.1	15.45
	3-Aminoglutaric acid-2TMS	144.1	73	15.62
	Aspartic acid-3TMS	189.1	73	15.61
	Methionine-2TMS	218.2	56	15.71
	4-Hydroxyproline-3TMS	133	73	15.77
	5-Oxoproline-2TMS	176	147.1	15.78
	4-Aminobutyric acid-3TMS	99.1	71	15.85
	Threonic acid-4TMS	233.2	147.1	15.97
	Cysteine-3TMS	189.1	147.1	16.16
	2-Hydroxyglutaric acid-3TMS	176.1	145.1	16.26
	Creatinine-3TMS	179.1	105.1	16.32
	2-Ketoglutaric acid-meto-2TMS	144.2	73	16.25
	2-Isopropylmalic acid-3TMS*	349.1	259	16.51
	3-Phenyllactic acid-2TMS	231.1	147.1	16.6
	Ornithine-3TMS	246	147.1	16.81
	Hypotaurine-3TMS	158.1	73	16.85
	Cadaverine-3TMS	274	147.1	16.94
	Glutamic acid-3TMS	114.1	84	16.84
	4-Hydroxybenzoic acid-2TMS	133.1	73	17.04
	5-Aminovaleric acid-3TMS	145.2	130.1	17.09
	Phenylalanine-2TMS	274	147.1	17.15
	4-Hydroxyphenylacetic acid-2TMS	168.2	73	17.16
	Lauric acid-TMS	115.1	100.1	17.2
	Lyxose-meto-4TMS(1)	274	147.1	17.32
	Xylose-meto-4TMS	114.1	84	17.39
	Arabinose-meto-4TMS	115.1	100.1	17.47
	Homocysteine-3TMS	245.1	147.1	17.49
	Asparagine-3TMS	142.1	73	17.52
	Ribulose-meto-4TMS	247.1	147.1	17.66
	Ribose-meto-4TMS	174.1	73	17.65
	Xylulose-meto-4TMS	168.2	73	17.65
	Taurine-3TMS	115.1	100.1	17.7
	Xylitol-5TMS	189.1	73	18.06
	1,6-Anhydroglucose-3TMS	254.1	73	18.06
	Arabitol-5TMS	247.1	147.1	18.2
	Ribitol-5TMS	261.2	147.1	18.2
	Aconitic acid-3TMS	189.1	73	18.28
	2-Deoxy-glucose-4TMS(1)	254.1	73	18.26
	Quinolinic acid-2TMS	114.1	84	18.27
	Fucose-meto-4TMS(1)	215.1	75	18.36
	Rhamnose-meto-4TMS(2)	254.1	73	18.36
	Putrescine-4TMS	114.1	84	18.51
	Dihydroxyacetone phosphate-meto-3TMS(2)	245	147.1	18.57
	Glycerol 3-phosphate-4TMS	249.1	147.1	18.57
	Glutamine-3TMS	246.2	217.1	18.7
	O-Phosphoethanolamine-4TMS	261	147.1	18.93
	3-Phosphoglyceric acid-4TMS	246.2	217.1	19.09
	2-Aminopimelic acid-3TMS	173.1	158.1	19.24
	Isocitric acid-4TMS	184.1	73	19.19
	Hypoxanthine-2TMS	261	147.1	19.18
	Citric acid-4TMS	147.1	73	19.24
	Arginine-3TMS	246.2	217.1	19.25
	Myristic acid-TMS	173.1	158.1	19.42
	Hippuric acid-TMS	254.1	239.1	19.56
	Pyridoxal-meto-2TMS(1)	255.1	147.1	19.69
	1,5-Anhydro-glucitol-4TMS	246.2	217.1	19.69
	Tagatose-meto-5TMS(1)	218.1	73	19.69
	Psicose-meto-5TMS(2)	174.1	73	19.89
	Fructose-meto-5TMS(1)	255.1	147.1	19.94
	Adenine-2TMS	248.1	147.1	19.92
	Allose-meto-5TMS(1)	292.1	147.1	20.12
	Glucono-1,5-lactone-4TMS	275.2	147.1	20.05
	4-Hydroxyphenyllactic acid-3TMS	248.1	147.1	20.15
	Lysine-4TMS	290.1	147.1	20.37
	Mannose-meto-5TMS(2)	248.1	147.1	20.37
	Histidine-3TMS	185.2	73	20.42
	Glucosamine-5TMS(1)	335	147.1	20.37
	Glucose-meto-5TMS(2)	209.1	194.1	20.51
	Tyrosine-3TMS	248.1	147.1	20.58
	Mannitol-6TMS	173.1	73	20.66
	Glucuronic acid-meto-5TMS(1)	216.2	57.1	20.73
	Sorbitol-6TMS	179.1	75	20.74
	Ascorbic acid-4TMS	185.1	141.1	20.78
	Epinephrine-4TMS	248.1	147.1	20.87
	Galactosamine-5TMS(2)	173.1	73	21.03
	Indol-3-acetic acid-2TMS	274.1	147.1	20.94
	Galacturonic acid-meto-5TMS(2)	216.2	57.1	20.94
	Pantothenic acid-3TMS	339.1	147.1	21.13
	Palmitoleic acid-TMS	185.1	141.1	21.29
	Xanthine-3TMS	205.1	147.1	21.36
	Gluconic acid-6TMS	243.1	147.1	21.42
	Palmitic acid-TMS	307	217.1	21.44
	Glucaric acid-6TMS	288.2	147.1	21.62
	Dopamine-4TMS	339.1	147.1	22.07
	Uric acid-4TMS	307	217.1	22.14
	Inositol-6TMS(2)	188.1	73	22.31
	Margaric acid-TMS	250.1	147.1	22.39
	Octadecanol-TMS	185.1	141.1	22.48
	Kynurenine-3TMS	307	217.1	23.08
	Linoleic acid-TMS	261.1	73	23.08
	Oleic acid-TMS	288.2	147.1	23.11
	Elaidic acid-TMS	232.1	73	23.16
	Stearic acid-TMS	230.1	73	23.29
	Tryptophan-3TMS	156.1	73	23.45
	Cystine-4TMS	188.1	73	23.99
	Uridine-4TMS	199.2	155.1	25.3
	5-Methoxytryptamine-2TMS	174.1	73	25.46
	Lactose-meto-8TMS(1)	303.2	259.1	27.74
	Trehalose-8TMS	220.1	73	28.32
	Maltose-meto-8TMS(1)	170.1	75	28.32
	Lactitol-9TMS	181.1	73	28.66
