# Supplementary material for: Data on metabolic profiling of healthy human subjects’ plasma before and after administration of the Japanese Kampo medicine maoto
Source: Data Brief. 2018 Dec 3;22:359–64. doi: 10.1016/j.dib.2018.11.116 (PMC6307690; doi:10.1016/j.dib.2018.11.116)
Supplement: Supplementary file 3 — Supplementary material [file mmc3.xlsx]

## Sheet: Sheet1
Supplementary Table 2 SRM transitions and retention times of the detected metabolites in LC-MS/MS metabolome analysis
	ISTD: Internal standard, "ISTD for correction" column represents the internal standard used for normalization.
	Target name	Target /ISTD	ISTD for correction	Q1	Q3	Ave. RT
				(m/z)	(m/z)	(min)
	6-keto-PGF1a	Target	ISTD2	369.2	245.2	8.31
	8-iso-15-keto-PGF2a	Target	ISTD4	351.2	219.2	10.52
	PGF2a	Target	ISTD4	353.2	193.1	10.91
	PGE2	Target	ISTD5	351.2	271.2	11.31
	17,18-DiHETE	Target	ISTD8	335.2	247.2	14.52
	14,15-DiHETE	Target	ISTD8	335.2	207.2	14.89
	12,13-DiHOME	Target	ISTD8	313.2	183.1	15.03
	9,10-DiHOME	Target	ISTD8	313.2	201.2	15.2
	5,6-DiHETE	Target	ISTD8	335.2	145.1	15.41
	14,15-DHET	Target	ISTD8	337.2	207.2	15.61
	11,12-DHET	Target	ISTD8	337.2	167.1	15.93
	8,9-DHET	Target	ISTD8	337.2	127.1	16.1
	9-HOTrE	Target	ISTD8	293.2	171.1	16.23
	20-carboxy-AA	Target	ISTD8	333.2	297.2	16.21
	5,6-DHET	Target	ISTD8	337.2	145.1	16.41
	13-HOTrE	Target	ISTD8	293.2	195.1	16.42
	18-HEPE	Target	ISTD8	317.2	215.2	16.44
	20-HETE	Target	ISTD9	319.2	245.3	16.63
	15-HEPE	Target	ISTD9	317.2	219.2	16.77
	18-HETE	Target	ISTD9	319.2	261.2	16.81
	17-HETE	Target	ISTD9	319.2	247.2	16.93
	12-HEPE	Target	ISTD9	317.2	179.1	16.95
	16-HETE	Target	ISTD9	319.2	233.2	17.01
	5-HEPE	Target	ISTD9	317.2	115.1	17.02
	Lyso-PAF	Target	ISTD9	482.3	104.2	17.08
	13-HODE	Target	ISTD9	295.2	195.1	17.17
	9-HODE	Target	ISTD9	295.2	171.1	17.17
	20-HDoHE	Target	ISTD9	343.2	241.2	17.34
	15-HETE	Target	ISTD9	319.2	219.2	17.49
	13-KODE	Target	ISTD9	293.2	113.1	17.54
	16-HDoHE	Target	ISTD10	343.2	233.2	17.61
	17-HDoHE	Target	ISTD10	343.2	245.2	17.64
	9-KODE	Target	ISTD10	293.2	185.1	17.68
	11-HETE	Target	ISTD10	319.2	167.1	17.69
	13-HDoHE	Target	ISTD10	343.2	193.1	17.71
	10-HDoHE	Target	ISTD10	343.2	153.1	17.77
	8-HETE	Target	ISTD10	319.2	155.1	17.77
	14-HDoHE	Target	ISTD10	343.2	205.2	17.81
	12-HETE	Target	ISTD10	319.2	179.1	17.84
	11-HDoHE	Target	ISTD11	343.2	149.1	17.87
	7-HDoHE	Target	ISTD11	343.2	141.1	17.88
	9-HETE	Target	ISTD11	319.2	167.1	17.85
	8-HDoHE	Target	ISTD11	343.2	109.1	17.95
	5-HETE	Target	ISTD11	319.2	115.1	17.95
	15-HETrE	Target	ISTD11	321.2	221.2	17.97
	5,6-DHET-lactone	Target	ISTD11	321.2	177.1	18.25
	4-HDoHE	Target	ISTD11	343.2	101.1	18.24
	Azelaoyl-PAF	Target	ISTD12	650.4	201.2	18.66
	5-KETE	Target	ISTD13	317.2	203.2	18.6
	AEA	Target	ISTD13	348.2	62.1	18.78
	15-KEDE	Target	ISTD13	323.2	207.2	19.07
	OEA	Target	ISTD13	326.2	62.1	19.71
	EPA	Target	ISTD14	301.2	257.2	19.99
	DHA	Target	ISTD15	327.2	283.2	20.75
	AA	Target	ISTD16	303.2	303.2	20.9
	6-keto-PGF1a-d4	ISTD2		373.2	249.1	8.29
	TXB2-d4	ISTD3		373.2	199.1	10.09
	PGF2a-d4	ISTD4		357.2	197.2	10.88
	PGE2-d4	ISTD5		355.2	275.2	11.29
	PGD2-d4	ISTD6		355.2	275.2	11.69
	LTC4-d5	ISTD7		631.4	308.2	13.28
	LTB4 d4	ISTD8		339.2	197.1	14.67
	15-HETE-d8	ISTD9		327.2	226.2	17.42
	12-HETE-d8	ISTD10		327.2	184.3	17.78
	5-HETE-d8	ISTD11		327.2	116.1	17.88
	PAF-d4	ISTD12		572.4	59.1	18.05
	OEA-d4	ISTD13		330.2	66.1	19.69
	EPA-d5	ISTD14		306.2	262.2	19.97
	DHA-d5	ISTD15		332.2	288.2	20.72
	AA-d8	ISTD16		311.2	311.2	20.84
	AA, arachidonic acid; AEA, arachidonoyl ethanolamide; ALA, α-linolenic acid; DGLA, dihomo-γ-linolenic acid; DHA, docosahexaenoic acid; DHET, di-hydroxy-eicosatrienoic acid; DiHETE, di-hydroxy-eicosatetraenoic acids; DPA, docosapentaenoic acid; EDA, eicosadienoic acid; EET, epoxy-eicosatrienoic acid; EPA, eicosapentaenoic acid; GLA, γ-linolenic acid; HDoHEs, hydroxyl-docosahexaenoic acids; HEDE, h…
