# Supplementary material for: Data on metabolic profiling of healthy human subjects’ plasma before and after administration of the Japanese Kampo medicine maoto
Source: Data Brief. 2018 Dec 3;22:359–64. doi: 10.1016/j.dib.2018.11.116 (PMC6307690; doi:10.1016/j.dib.2018.11.116)
Supplement: Supplementary file 4 — Supplementary material [file mmc4.xlsx]

## Sheet: Sheet1
Table 1. Plasma metabolome analysis using GC-MS/MS and LC-MS/MS
In GC-MS/MS analysis, extracted metabolites were delivatized. Delivertized metabolites were represented as -TMS: trimethylsilylation, -meto: methoximation, -oxime: oximation
Data were expressed as normalized value; it was calculated as follows (area of target metabolite) / (area of internal standard). Internal standards of each analysis are described in Materials and Methods section.
Sample	ID	Time	Pyruvic acid-meto-TMS	Lactic acid-2TMS	2-Hydroxyisobutyric acid-2TMS	Glycolic acid-2TMS	2-Ketobutyric acid-meto-TMS(2)	Alanine-2TMS	2-Keto-isovaleric acid-meto-TMS	Hydroxylamine-3TMS	2-Hydroxybutyric acid-2TMS	Acetoacetic acid-meto-TMS	3-Hydroxypropionic acid-2TMS	3-Hydroxyisobutyric acid-2TMS	2-Hydroxyisovaleric acid-2TMS	2-Aminobutyric acid-2TMS	3-Methyl-2-oxovaleric acid-meto-TMS(1)	3-Hydroxyisovaleric acid-2TMS	2-Ketoisocaproic acid-meto-TMS(2)	Valine-2TMS	Urea-2TMS	Benzoic acid-TMS	Octanoic acid-TMS	Glycerol-3TMS	2-Aminoethanol-3TMS	Leucine-2TMS	Phosphoric acid-3TMS	Acetylglycine-TMS	Isoleucine-2TMS	Maleic acid-2TMS	Proline-2TMS	Phenylacetic acid-TMS	Succinic acid-2TMS	Glycine-3TMS	Glyceric acid-3TMS	Fumaric acid-2TMS	Uracil-2TMS	Nonanoic acid-TMS	Serine-3TMS	Threonine-3TMS	Glutaric acid-2TMS	3-Aminopropanoic acid-3TMS	Decanoic acid-TMS	3-Aminoisobutyric acid-3TMS	Citramalic acid-3TMS	Malic acid-3TMS	Niacinamide-TMS	2-Aminooctanoic acid-2TMS	Threitol-4TMS
		(h)	GCMS	GCMS	GCMS	GCMS	GCMS	GCMS	GCMS	GCMS	GCMS	GCMS	GCMS	GCMS	GCMS	GCMS	GCMS	GCMS	GCMS	GCMS	GCMS	GCMS	GCMS	GCMS	GCMS	GCMS	GCMS	GCMS	GCMS	GCMS	GCMS	GCMS	GCMS	GCMS	GCMS	GCMS	GCMS	GCMS	GCMS	GCMS	GCMS	GCMS	GCMS	GCMS	GCMS	GCMS	GCMS	GCMS	GCMS
02_t0	2	0	0.178749	6.55663	0.0076173	0.0702905	0.00360446	15.4788	0.00696109	8.26833	0.105101	0.00930224	0.0434569	0.170424	0.0589503	0.0324324	0.053205	0.0586113	0.105974	12.5147	31.4258	0.0605892	0.021393	0.123162	0.387398	9.09246	20.8224	0.00313686	3.55964	0.0040331	8.29984	0.00253131	0.0224879	7.20049	0.0441397	0.0164964	0.0023544	0.0668902	3.43738	1.64027	0.0042443	0.0664632	0.0233842	0.0104487	0.00169195	0.00216891	0.00244402	0.0105632	0.00424041
03_t0	3	0	0.235613	6.73669	0.00686009	0.0681601	0.0105275	15.4095	0.00721503	9.2613	0.260265	0.0158123	0.0472785	0.142229	0.0562969	0.0502379	0.0583237	0.0906161	0.120212	11.6619	28.8292	0.0531981	0.0199491	0.167183	0.249238	8.64774	22.7662	0.00196692	3.44736	0.00319357	8.09791	0.00381851	0.0146026	5.66617	0.0465919	0.0205365	0.00193921	0.0611722	3.79809	1.61544	0.00318999	0.0337881	0.0216799	0.00523648	0.00148324	0.00128118	0.0025418	0.00725884	0.00268038
04_t0	4	0	0.146658	7.35851	0.0062099	0.0696953	0.00358424	18.2724	0.00683931	8.55678	0.130023	0.00770092	0.069361	0.157814	0.0425813	0.0362659	0.0578504	0.0519476	0.119311	12.854	32.4674	0.0548276	0.0217759	0.0992154	0.302136	8.94839	22.3037	0.00306029	3.65894	0.00556262	11.2488	0.0023739	0.0240494	7.92257	0.0484595	0.0228757	0.00177256	0.0741198	4.07563	1.93641	0.00265968	0.0843809	0.0227387	0.00471037	0.00166794	0.00231946	0.00264692	0.00591646	0.00396954
05_t0	5	0	0.265291	8.15325	0.00475413	0.078165	0.00758479	21.4597	0.00743026	9.00344	0.169778	0.0101191	0.047325	0.170207	0.0358051	0.045296	0.0556215	0.0322226	0.118422	11.7029	34.2823	0.0514882	0.0224008	0.0804484	0.287131	8.22848	22.6307	0.00270431	3.08554	0.00377785	9.0835	0.000822655	0.0216617	7.82255	0.050961	0.0284121	0.00220799	0.0688404	3.70686	1.59392	0.00353151	0.0582858	0.0248097	0.0121689	0.00202891	0.00176894	0.00317427	0.0137679	0.00368786
02_t025	2	0.25	0.187194	8.32327	0.00874015	0.0720193	0.00373204	16.5942	0.00905228	7.15079	0.144351	0.00660641	0.0394501	0.205952	0.0590951	0.0302095	0.0690851	0.0556362	0.141724	12.027	28.9081	0.0542646	0.0211236	0.10508	0.399828	8.56698	18.1495	0.00368899	3.34944	0.00498995	8.65393	0.00205168	0.018566	7.31945	0.0487392	0.0140274	0.00256964	0.0606712	3.33926	1.66903	0.00319927	0.078919	0.0229156	0.0108504	0.00138505	0.00294366	0.00397689	0.00978685	0.00428902
03_t025	3	0.25	0.293509	7.32643	0.00675933	0.0562967	0.0131882	14.7173	0.00960115	7.12359	0.253541	0.0124937	0.0439744	0.145449	0.052663	0.0466763	0.0652931	0.0833422	0.130261	10.8439	24.2761	0.048077	0.0195951	0.104898	0.21615	7.81903	18.0706	0.00232281	3.15119	0.00385376	8.06663	0.00469293	0.0106316	5.11831	0.0521989	0.0138135	0.00197521	0.0418621	3.51691	1.48965	0.00294191	0.0292998	0.0204309	0.00446051	0.00117786	0.0011902	0.00211508	0.00664552	0.00321684
04_t025	4	0.25	0.237772	10.1495	0.00590774	0.0839728	0.00476288	19.171	0.00960284	8.68987	0.162996	0.00882926	0.0775733	0.158163	0.0406169	0.0360614	0.0636506	0.0497005	0.133391	12.3005	32.3388	0.0513274	0.0246996	0.0899364	0.304567	8.27721	22.7674	0.00443944	3.34331	0.00426665	11.585	0.00260784	0.0246837	7.56061	0.0496518	0.0252038	0.0022144	0.0779419	4.07451	1.8618	0.00271329	0.0885133	0.0280022	0.00508099	0.00136373	0.00257683	0.006178	0.00542303	0.00457856
05_t025	5	0.25	0.230102	8.75155	0.00476033	0.0750468	0.00629918	22.1569	0.00897158	7.46393	0.19989	0.00788282	0.0425424	0.197515	0.0356631	0.0444598	0.0622419	0.0301998	0.135497	11.2078	29.6929	0.0580487	0.0215454	0.0916289	0.289804	7.8653	18.611	0.00377994	2.91517	0.00374598	9.10635	0.00102951	0.0196742	7.961	0.0513247	0.0257935	0.00226565	0.0554731	3.65308	1.62134	0.00359138	0.0618019	0.0234866	0.0110299	0.0018748	0.00222881	0.00277066	0.0146682	0.00421053
02_t050	2	0.5	0.207134	8.95361	0.00769266	0.0603198	0.00397567	16.1343	0.00932809	6.78411	0.155983	0.00654354	0.0376903	0.211942	0.0602705	0.0313397	0.0656247	0.0577294	0.129274	11.5606	26.9832	0.0597178	0.0208564	0.0849894	0.373443	8.12129	16.5802	0.00320634	3.1405	0.00411018	8.37817	0.00200488	0.0204986	6.97918	0.0496752	0.0137828	0.00260196	0.0426423	3.15128	1.61625	0.0027809	0.0744215	0.020585	0.0119325	0.00152648	0.00250883	0.00774988	0.00944252	0.00423921
03_t050	3	0.5	0.246352	7.31541	0.00796499	0.0598969	0.0100571	15.5907	0.00969261	6.79012	0.250911	0.00855967	0.0431077	0.136046	0.0539533	0.0466258	0.0760039	0.0860189	0.137832	10.8522	23.5684	0.061583	0.0215746	0.116621	0.251052	7.75817	16.7835	0.00173541	3.10385	0.00303632	7.72378	0.00562387	0.0132095	5.35193	0.0482893	0.0172581	0.00590208	0.0480383	3.41287	1.55421	0.00284306	0.0379884	0.0225688	0.00526395	0.0011323	0.00163813	0.00287549	0.00629118	0.0034559
04_t050	4	0.5	0.139114	7.78782	0.00694381	0.0777265	0.00342161	17.8665	0.00990573	8.89974	0.158915	0.00703292	0.074162	0.143164	0.0402229	0.0348964	0.0701377	0.0478893	0.140143	11.8638	32.1008	0.0591159	0.0229957	0.0668141	0.304059	8.00699	22.2182	0.00486155	3.26612	0.00397747	11.2394	0.00264518	0.0214314	7.58887	0.0481496	0.0260132	0.0036166	0.0657774	3.69326	1.81594	0.002534	0.0811252	0.0209249	0.00538829	0.00155817	0.00219696	0.00348426	0.00433922	0.00438422
05_t050	5	0.5	0.287794	9.72052	0.00567695	0.0800825	0.0071812	21.519	0.00870356	8.18386	0.224832	0.0102243	0.0489922	0.185246	0.0361942	0.0447504	0.0593655	0.0338575	0.127215	11.1321	31.2547	0.0616808	0.0216827	0.0737106	0.288738	7.48556	20.6097	0.0037281	2.72576	0.00393311	9.17386	0.000923791	0.0179876	7.48902	0.0518204	0.0297103	0.00389194	0.0556127	3.60471	1.51892	0.00373798	0.0573623	0.021686	0.0119434	0.00232595	0.00196203	0.00227737	0.0142364	0.0044724
02_t1	2	1	0.229128	9.69951	0.00765491	0.0670579	0.00503751	15.7183	0.0105295	7.1851	0.178798	0.00629008	0.0411913	0.209033	0.0617414	0.0287105	0.0628239	0.0546607	0.127986	10.7032	28.7844	0.0504567	0.0212169	0.0920624	0.387251	6.95995	17.4049	0.00283037	2.69956	0.00398496	8.06044	0.00191594	0.0174966	6.92869	0.0481686	0.0159453	0.00268068	0.0611509	2.97335	1.5157	0.00284465	0.0746869	0.0224068	0.0116814	0.00129612	0.00262217	0.00363117	0.00998452	0.00418499
03_t1	3	1	0.297985	8.97322	0.00713862	0.055141	0.00990885	15.0058	0.0102691	6.59332	0.265839	0.00718928	0.0427114	0.137597	0.054321	0.0418845	0.0719086	0.0830661	0.130098	9.92121	22.9054	0.0543128	0.0212006	0.149305	0.234154	6.6683	15.9868	0.00200596	2.65711	0.00383272	7.15299	0.00506935	0.0126271	5.06044	0.0481772	0.0160641	0.00328437	0.0541393	3.19936	1.42912	0.00279238	0.037171	0.0257362	0.00478188	0.00129361	0.00157095	0.00284874	0.00608119	0.00293232
04_t1	4	1	0.18671	9.98784	0.00668859	0.0694637	0.00436038	17.9769	0.00891114	8.74044	0.202747	0.00865792	0.0775997	0.184134	0.0430118	0.0332426	0.0718056	0.0479469	0.149768	11.2609	31.8583	0.0548714	0.0207581	0.0762926	0.290368	7.11692	22.2083	0.00388946	2.88598	0.0042611	11.011	0.0023947	0.0214667	7.32538	0.0517098	0.0257032	0.00189736	0.0627852	3.53468	1.73524	0.00243387	0.082227	0.0219422	0.00528584	0.00176255	0.00238286	0.00370364	0.00503535	0.00465551
05_t1	5	1	0.234551	9.22236	0.00500063	0.0758605	0.00638798	20.8093	0.0081237	8.63771	0.215904	0.00924333	0.0433418	0.178533	0.0357615	0.0420431	0.0568438	0.0295792	0.12274	10.3045	32.5072	0.0511118	0.0218411	0.0852599	0.289963	6.76103	20.9609	0.0029307	2.46407	0.00343334	8.55028	0.000927258	0.0197508	7.51841	0.0503787	0.0301501	0.0027144	0.0562924	3.31013	1.47767	0.00330125	0.0626865	0.0216345	0.0105119	0.00193519	0.00226407	0.00272238	0.0136624	0.00346259
02_t2	2	2	0.163059	8.58262	0.00858993	0.0554654	0.00562071	14.0407	0.0095956	7.22291	0.233938	0.00844466	0.0383565	0.188472	0.0652023	0.0275118	0.0535868	0.0557274	0.116333	9.8349	27.7562	0.0594934	0.0196609	0.112814	0.343365	6.08962	16.9807	0.00374404	2.28068	0.00314303	7.38282	0.00219309	0.0197842	6.27023	0.0531151	0.0141171	0.0018687	0.0499283	2.68044	1.37624	0.00296724	0.0681145	0.0235144	0.010858	0.0014415	0.00325647	0.00499714	0.00845859	0.0042608
03_t2	3	2	0.24952	8.07273	0.0079101	0.0604506	0.0117211	13.2806	0.00988673	7.35519	0.326995	0.0115767	0.0446074	0.152886	0.0565871	0.0404027	0.0600626	0.0832181	0.119529	9.48876	24.3688	0.0500192	0.0236987	0.15124	0.212088	6.09478	17.2704	0.00185448	2.38905	0.00367375	7.06061	0.0052746	0.0157749	4.85672	0.0488868	0.0169166	0.0019874	0.0634252	3.1631	1.31515	0.00341509	0.0320643	0.0314407	0.00406175	0.00112591	0.00160013	0.00266352	0.00622663	0.0026549
04_t2	4	2	0.181793	8.23716	0.00464373	0.0756448	0.00695596	17.2375	0.00852864	8.87102	0.234968	0.00924617	0.0752255	0.17023	0.0460941	0.030627	0.0531528	0.0482907	0.112383	9.7737	31.4172	0.051159	0.0229975	0.09169	0.270087	5.6597	22.3744	0.0034243	2.22894	0.00335457	10.4352	0.0022792	0.0216405	7.16344	0.054042	0.0272861	0.00212046	0.0629073	3.41357	1.59009	0.00267191	0.0819731	0.0282202	0.00498598	0.00178739	0.00280496	0.0056824	0.00405191	0.00438681
05_t2	5	2	0.243538	8.61997	0.00343715	0.0858002	0.00979049	18.3351	0.00915881	9.6678	0.260468	0.0106337	0.0503651	0.177323	0.0370069	0.0397699	0.0473164	0.0307623	0.106812	9.48818	32.9513	0.0568548	0.0249418	0.114069	0.265397	5.86633	23.0979	0.00286281	2.02017	0.0029933	7.96392	0.000778969	0.0198103	6.82994	0.0522107	0.0364336	0.00302097	0.0728711	3.16167	1.25279	0.00372086	0.053218	0.0299043	0.00975292	0.00224596	0.00217083	0.00223014	0.013109	0.00346483
02_t4	2	4	0.218943	8.9249	0.00895595	0.0698591	0.00679495	12.7745	0.0101483	7.78671	0.251373	0.0111933	0.0392392	0.23168	0.0634636	0.0291216	0.0549984	0.0505671	0.120316	9.33838	28.5994	0.0541284	0.0234629	0.160274	0.368522	6.16605	18.8825	0.00602898	2.22062	0.00292623	6.63233	0.00249911	0.0224015	5.96485	0.0504205	0.0216811	0.00140103	0.0539915	2.7582	1.27428	0.00402356	0.0631884	0.0279555	0.0135951	0.00104946	0.00372884	0.00199645	0.00868817	0.00440205
03_t4	3	4	0.168665	5.82827	0.00823402	0.0627722	0.0148408	11.0906	0.00941521	8.45689	0.348213	0.015527	0.0456327	0.156454	0.0574176	0.0431134	0.0572583	0.0797761	0.118635	9.35652	24.6724	0.0504179	0.0248377	0.179923	0.20784	6.54764	20.058	0.00212794	2.44428	0.00254209	7.12815	0.00552856	0.0121109	4.89046	0.0532116	0.0200059	0.00197192	0.0614709	3.35366	1.23765	0.00368652	0.0273463	0.0329655	0.00473211	0.00112728	0.00133803	0.00171706	0.00486281	0.00265237
04_t4	4	4	0.159154	7.90247	0.00788016	0.0698883	0.00665512	14.3503	0.0102214	7.69169	0.248683	0.0110063	0.0602631	0.186256	0.0456988	0.0295457	0.057194	0.042613	0.1184	9.05901	26.8909	0.0557398	0.0261005	0.107123	0.28369	5.8229	20.1576	0.00691094	2.18393	0.00286351	8.62774	0.00245237	0.0263091	6.29809	0.0491752	0.0278539	0.00391343	0.0553819	2.99971	1.33028	0.00284447	0.075597	0.0311278	0.004387	0.00159354	0.00377867	0.00217599	0.00420884	0.00376192
05_t4	5	4	0.19499	10.8113	0.00690159	0.098799	0.00731796	17.973	0.00734288	11.2658	0.312687	0.0124259	0.0632246	0.188185	0.0378923	0.0413467	0.0516552	0.0379991	0.118356	9.43881	34.7173	0.0749899	0.0323881	0.132169	0.313295	6.3433	26.9769	0.00382802	2.15886	0.00248282	7.60869	0.00114947	0.0277155	7.05769	0.053017	0.0452115	0.00370109	0.128205	3.12283	1.25356	0.00383751	0.0595769	0.0472506	0.0105612	0.00213643	0.0025967	0.0024674	0.0132907	0.00385056
02_t8	2	8	0.296598	12.1763	0.00825233	0.0781517	0.00450606	17.7942	0.00827679	8.07589	0.157294	0.010667	0.0407312	0.19199	0.0617488	0.0292325	0.0603507	0.0484194	0.117634	11.3426	28.4528	0.048891	0.0171269	0.101087	0.345445	7.97922	20.4197	0.00451982	3.51287	0.00515962	8.90648	0.00354905	0.015579	7.47946	0.05269	0.0193879	0.00117486	0.0480402	2.88828	1.38061	0.0039236	0.286367	0.0133263	0.0132384	0.00152113	0.00336254	0.000885161	0.0076477	0.0056343
03_t8	3	8	0.22442	6.95638	0.00625917	0.0880995	0.0100145	15.9198	0.00476107	9.62967	0.24158	0.0215885	0.050248	0.147396	0.0558718	0.0436289	0.052796	0.0785678	0.0943817	12.9389	28.9772	0.053797	0.0232276	0.156481	0.196408	10.6684	23.662	0.00238581	4.7897	0.00555954	10.8554	0.00253841	0.0133322	7.38012	0.0614957	0.0209695	0.00137333	0.0623373	4.36623	1.69227	0.00368813	0.143487	0.0227641	0.00681675	0.00156239	0.0012025	0.00157967	0.00554995	0.00361615
04_t8	4	8	0.20283	8.37925	0.00400832	0.0953744	0.00445361	20.2979	0.00715671	7.99036	0.165309	0.00909412	0.0603974	0.138773	0.0448094	0.0339883	0.0565288	0.0445007	0.0981403	11.9722	28.1005	0.064123	0.0220748	0.0887022	0.272323	8.78622	20.7649	0.00506302	3.99114	0.00564966	11.7976	0.00327483	0.0217277	8.42173	0.0566608	0.0309546	0.00666824	0.0486339	3.48554	1.5701	0.00284918	0.24876	0.0179699	0.005835	0.00172066	0.00353948	0.00265442	0.00347351	0.00584678
05_t8	5	8	0.272295	10.4479	0.00574049	0.094686	0.00418478	21.6952	0.00558523	9.9551	0.143267	0.0173415	0.0557643	0.144095	0.0327257	0.0409752	0.0470604	0.0278992	0.0970532	12.6071	32.4367	0.0560707	0.0242641	0.0920279	0.262815	10.272	25.8496	0.00289612	4.11028	0.00381733	10.9904	0.00197077	0.0214218	8.95173	0.0595589	0.0385687	0.00211464	0.0765671	3.87502	1.53791	0.00365379	0.182932	0.0259543	0.0141939	0.00207117	0.00243241	0.00189728	0.0113154	0.00605618
[truncated: 143 more columns]
