# Supplementary material for: Data on metabolic profiling of healthy human subjects’ plasma before and after administration of the Japanese Kampo medicine maoto
Source: Data Brief. 2018 Dec 3;22:359–64. doi: 10.1016/j.dib.2018.11.116 (PMC6307690; doi:10.1016/j.dib.2018.11.116)
Supplement: Supplementary file 5 — Supplementary material [file mmc5.xlsx]

## Sheet: Sheet1
Table 2. Quantitative analysis of plasma maoto compounds
BQL; below the quantification limit
Sample	ID	Time	Prunasin	Glycyrrhetinic acid	l-Ephedrine	(E)-Cinnamic acid	d-Pseudoephedrine	2-Methoxycinnamic acid	Glycyrrhizic acid	dl-Methylephedrine	dl-Norephedrine	Liquiritigenin	Amygdalin	Liquiritin	Methylephedrine N-oxide	Isoliquiritin	Isoliquiritigenin
		(h)	(ng/mL)	(ng/mL)	(ng/mL)	(ng/mL)	(ng/mL)	(ng/mL)	(ng/mL)	(ng/mL)	(ng/mL)	(ng/mL)	(ng/mL)	(ng/mL)	(ng/mL)	(ng/mL)	(ng/mL)
02_t0	2	0	BQL	BQL	BQL	BQL	BQL	BQL	BQL	BQL	BQL	BQL	BQL	BQL	BQL	BQL	0.0133
03_t0	3	0	BQL	BQL	BQL	BQL	BQL	BQL	BQL	BQL	BQL	BQL	BQL	BQL	BQL	BQL	0.00921
04_t0	4	0	BQL	BQL	BQL	BQL	BQL	BQL	BQL	BQL	BQL	BQL	BQL	BQL	BQL	BQL	0.0118
05_t0	5	0	BQL	BQL	BQL	BQL	BQL	BQL	BQL	BQL	BQL	BQL	BQL	BQL	BQL	BQL	BQL
02_t025	2	0.25	36.7	BQL	9.3	91.1	5.38	27	BQL	BQL	1.28	BQL	2.46	1.31	0.203	0.265	0.0488
03_t025	3	0.25	37.5	BQL	57.3	103	29.9	40.5	BQL	2.92	5.25	BQL	3.32	1.46	0.58	0.31	0.0787
04_t025	4	0.25	22.8	BQL	11.9	81.9	6.79	25.5	BQL	BQL	1.49	BQL	1.03	0.761	0.172	0.157	0.0921
05_t025	5	0.25	4.84	BQL	BQL	61.6	1.63	21.2	BQL	BQL	BQL	BQL	0.623	0.35	BQL	0.0813	0.0678
02_t050	2	0.5	212	BQL	38.1	72.3	23.3	48	BQL	2.44	3.79	BQL	4.44	2.69	0.722	0.356	0.0524
03_t050	3	0.5	134	BQL	83.1	45.4	45.7	45.6	BQL	7.02	7.4	0.204	4.35	2.25	1.03	0.399	0.062
04_t050	4	0.5	73.1	BQL	30	62.5	15.6	34.4	BQL	1.4	2.57	0.22	1.95	1.35	0.406	0.278	0.113
05_t050	5	0.5	63.7	BQL	43	27.6	21	32.6	BQL	1.74	4.81	BQL	1.89	1.12	0.514	0.224	0.0429
02_t1	2	1	333	BQL	74.8	11.6	36.3	30	BQL	4.02	6.51	0.279	4.01	1.78	1.2	0.211	0.0341
03_t1	3	1	302	BQL	73.4	7.82	37	27.6	BQL	3.97	6.76	0.289	4.86	2.17	1.06	0.294	0.0306
04_t1	4	1	165	BQL	70.4	16.8	36.9	39.7	BQL	5.42	5.77	0.369	3.36	2.15	0.959	0.376	0.058
05_t1	5	1	236	BQL	74.8	5.71	37.2	28.1	4.89	5.7	7.42	0.189	2.44	1.49	0.844	0.277	0.0166
02_t2	2	2	205	BQL	84.9	BQL	40.2	20	5.6	6.04	7.76	BQL	3.05	0.958	1.3	0.0674	0.0137
03_t2	3	2	356	BQL	89.4	BQL	42.4	23.1	10.3	9.91	7.67	0.231	4.46	1.43	1.3	0.165	0.0201
04_t2	4	2	221	BQL	106	BQL	55.6	26.9	5.02	7.42	9.16	0.286	3.85	1.49	1.41	0.146	0.0215
05_t2	5	2	201	BQL	84.5	BQL	42.3	15.3	4.94	7.32	8.92	BQL	1.62	0.771	1.21	0.105	0.0167
02_t4	2	4	135	BQL	71.4	BQL	33.8	13	5.19	5.05	6.93	0.316	2.14	0.555	1.18	0.0327	0.0343
03_t4	3	4	180	BQL	53.7	BQL	25.8	15.3	6.54	6.03	5.21	0.293	3.69	0.821	0.971	0.0678	0.0325
04_t4	4	4	104	61.1	83.9	BQL	43.6	15.4	6.56	4.07	8.5	0.953	4.39	0.755	1.26	0.0499	0.0912
05_t4	5	4	211	BQL	55.7	BQL	26.9	7.81	5.35	3.37	6.44	BQL	1.8	0.582	0.986	0.0403	0.0163
02_t8	2	8	34.2	63.6	53.9	BQL	24.8	BQL	4.29	3.74	5.37	0.669	0.46	0.0764	0.919	BQL	0.0386
03_t8	3	8	37.1	23.9	30.2	BQL	13.8	BQL	6.14	4.4	3.12	6.56	2.31	0.231	0.71	0.0254	0.2
04_t8	4	8	26.7	131	60.3	BQL	29	BQL	6.79	4.87	7.06	1.26	0.862	0.142	0.856	0.0122	0.0979
05_t8	5	8	38.6	BQL	34.9	BQL	16.4	BQL	5.61	4.2	3.9	0.874	0.576	0.137	0.802	BQL	0.0562
